# Supplementary material for: Lentivector cryptic splicing mediates increase in CD34+ clones expressing truncated HMGA2 in human X-linked severe combined immunodeficiency
Source: Nat Commun. 2022 Jun 28;13:3710. doi: 10.1038/s41467-022-31344-x (PMC9240040; doi:10.1038/s41467-022-31344-x)
Supplement: Supplementary file 3 — Supplementary Dataset 1 [file 41467_2022_31344_MOESM3_ESM.xlsx]

## Sheet: Supplementary Data 1
P1		1	1	2	2	3	3	4	4	4	4	5	5	6	6	6	6	6	7	7	7	7	8	8
clones	Gene_chr-strand-coordinate_Counts	CMAHPchr6-25004285_22954	CEP128chr14+81296679_12307	DCLRE1Achr10+115608313_20340	MIR3188chr19+18398537_12404	KLHL20chr1-173713069_8705	SUPT3Hchr6-44902245_7442	IKZF1chr7-50277291_4519	FYNchr6-112131278_2542	GPATCH8chr17-42528404_1902	PLCB1chr20+8515427_1132	BTN3A3chr6-26442660_2174	ATF6chr1+161786573_1672	H3F3Cchr12+31980014_2844	ITGALchr16+30482298_1494	FGD2chr6-37056819_887	OR7C1chr19-14882011_511	ABOchr9-136146694_410	PTBP3chr9-115061883_1378	GGA1chr22-38016786_1067	WIPF1chr2+175516182_957	CEP57L1chr6+109451552_880	SAMD4Bchr19-39855516_1025	NUMBchr14-73929757_1021
1	CMAHPchr6-25004285_22954	1	0.988231	0.805275	0.783914	0.546332	0.510351	0.71008	0.745811	0.685402	0.579687	0.568356	0.735767	0.857447	0.887633	0.486939	0.29612	0.182644	0.0284892	-0.072762	0.0615007	0.160893	0.149113	0.102649
1	CEP128chr14+81296679_12307	0.988231	1	0.792327	0.765547	0.464128	0.435647	0.711645	0.698245	0.687164	0.567733	0.66206	0.746625	0.820604	0.842177	0.511676	0.35035	0.248663	0.0714694	-0.0956714	0.0632552	0.197811	0.100233	0.0896228
2	DCLRE1Achr10+115608313_20340	0.805275	0.792327	1	0.996955	-0.0170572	-0.0717597	0.961811	0.978913	0.987559	0.902932	0.714443	0.80788	0.704489	0.729326	0.829471	0.661624	0.634516	0.259557	0.0722026	0.28733	0.476879	0.866625	0.858592
2	MIR3188chr19+18398537_12404	0.783914	0.765547	0.996955	1	-0.0302181	-0.121959	0.951905	0.968658	0.975625	0.8923	0.732601	0.833621	0.688461	0.712043	0.848414	0.683156	0.656584	0.380073	0.23068	0.441197	0.536755	0.865415	0.853822
3	KLHL20chr1-173713069_8705	0.546332	0.464128	-0.0170572	-0.0302181	1	0.99756	-0.180116	-0.188727	-0.236233	-0.273927	-0.130502	-0.0738653	0.491701	0.417726	-0.350284	-0.34605	-0.425246	-0.194346	-0.258859	-0.00240718	-0.187762	-0.311662	-0.214998
3	SUPT3Hchr6-44902245_7442	0.510351	0.435647	-0.0717597	-0.121959	0.99756	1	-0.285435	-0.192893	-0.315226	-0.487811	-0.105008	-0.0375481	0.494879	0.372152	-0.420003	-0.405873	-0.411837	-0.23592	-0.263339	0.0784398	-0.157818	-0.359679	-0.320887
4	IKZF1chr7-50277291_4519	0.71008	0.711645	0.961811	0.951905	-0.180116	-0.285435	1	0.902891	0.955442	0.969866	0.767729	0.870721	0.556464	0.578486	0.897007	0.798273	0.793965	0.304095	0.0586288	0.224253	0.551131	0.946642	0.950333
4	FYNchr6-112131278_2542	0.745811	0.698245	0.978913	0.968658	-0.188727	-0.192893	0.902891	1	0.984885	0.854379	0.529483	0.679884	0.617658	0.665385	0.706009	0.5124	0.485123	0.0849677	-0.128311	-0.0602655	0.123058	0.161172	0.106791
4	GPATCH8chr17-42528404_1902	0.685402	0.687164	0.987559	0.975625	-0.236233	-0.315226	0.955442	0.984885	1	0.914211	0.617918	0.736476	0.622726	0.632844	0.782694	0.607895	0.60343	0.675566	0.577347	0.731006	0.596792	0.863557	0.853504
4	PLCB1chr20+8515427_1132	0.579687	0.567733	0.902932	0.8923	-0.273927	-0.487811	0.969866	0.854379	0.914211	1	0.776243	0.860754	0.318693	0.403823	0.881277	0.787436	0.781484	0.154296	-0.0351726	0.0183607	0.225887	0.312135	0.237892
5	BTN3A3chr6-26442660_2174	0.568356	0.66206	0.714443	0.732601	-0.130502	-0.105008	0.767729	0.529483	0.617918	0.776243	1	0.999936	0.211397	0.162209	0.966123	0.992575	0.992671	0.293068	0.0579184	0.17236	0.447299	0.302128	0.249639
5	ATF6chr1+161786573_1672	0.735767	0.746625	0.80788	0.833621	-0.0738653	-0.0375481	0.870721	0.679884	0.736476	0.860754	0.999936	1	0.469009	0.438738	0.986462	0.990947	0.99356	0.325793	0.0960055	0.19679	0.470133	0.340152	0.290215
6	H3F3Cchr12+31980014_2844	0.857447	0.820604	0.704489	0.688461	0.491701	0.494879	0.556464	0.617658	0.622726	0.318693	0.211397	0.469009	1	0.959223	0.220384	-0.00804598	-0.0163596	0.0243683	-0.255987	0.0198124	-0.0594636	0.0969506	0.0101877
6	ITGALchr16+30482298_1494	0.887633	0.842177	0.729326	0.712043	0.417726	0.372152	0.578486	0.665385	0.632844	0.403823	0.162209	0.438738	0.959223	1	0.258089	0.0643989	-0.0341531	0.181555	0.0637729	0.324461	0.127457	0.279994	0.338044
6	FGD2chr6-37056819_887	0.486939	0.511676	0.829471	0.848414	-0.350284	-0.420003	0.897007	0.706009	0.782694	0.881277	0.966123	0.986462	0.220384	0.258089	1	0.960618	0.956174	0.945826	0.817816	0.950157	0.919888	0.91555	0.908716
6	OR7C1chr19-14882011_511	0.29612	0.35035	0.661624	0.683156	-0.34605	-0.405873	0.798273	0.5124	0.607895	0.787436	0.992575	0.990947	-0.00804598	0.0643989	0.960618	1	0.99941	0.979008	0.957997	0.954311	0.986408	0.879643	0.878792
6	ABOchr9-136146694_410	0.182644	0.248663	0.634516	0.656584	-0.425246	-0.411837	0.793965	0.485123	0.60343	0.781484	0.992671	0.99356	-0.0163596	-0.0341531	0.956174	0.99941	1	0.982976	0.982075	0.965193	0.995009	0.869247	0.872506
7	PTBP3chr9-115061883_1378	0.0284892	0.0714694	0.259557	0.380073	-0.194346	-0.23592	0.304095	0.0849677	0.675566	0.154296	0.293068	0.325793	0.0243683	0.181555	0.945826	0.979008	0.982976	1	0.938256	0.955876	0.938057	0.773772	0.788092
7	GGA1chr22-38016786_1067	-0.072762	-0.0956714	0.0722026	0.23068	-0.258859	-0.263339	0.0586288	-0.128311	0.577347	-0.0351726	0.0579184	0.0960055	-0.255987	0.0637729	0.817816	0.957997	0.982075	0.938256	1	0.987798	0.912474	0.830283	0.854463
7	WIPF1chr2+175516182_957	0.0615007	0.0632552	0.28733	0.441197	-0.00240718	0.0784398	0.224253	-0.0602655	0.731006	0.0183607	0.17236	0.19679	0.0198124	0.324461	0.950157	0.954311	0.965193	0.955876	0.987798	1	0.946468	0.845595	0.871801
7	CEP57L1chr6+109451552_880	0.160893	0.197811	0.476879	0.536755	-0.187762	-0.157818	0.551131	0.123058	0.596792	0.225887	0.447299	0.470133	-0.0594636	0.127457	0.919888	0.986408	0.995009	0.938057	0.912474	0.946468	1	0.884403	0.900969
8	SAMD4Bchr19-39855516_1025	0.149113	0.100233	0.866625	0.865415	-0.311662	-0.359679	0.946642	0.161172	0.863557	0.312135	0.302128	0.340152	0.0969506	0.279994	0.91555	0.879643	0.869247	0.773772	0.830283	0.845595	0.884403	1	0.990146
8	NUMBchr14-73929757_1021	0.102649	0.0896228	0.858592	0.853822	-0.214998	-0.320887	0.950333	0.106791	0.853504	0.237892	0.249639	0.290215	0.0101877	0.338044	0.908716	0.878792	0.872506	0.788092	0.854463	0.871801	0.900969	0.990146	1
P3	multicopyClone	1	2	2	3	3	3	4	4	5	5	5
clones	Gene_chr-strand-coordinate_Counts	NF1chr17+29625553_10123	SIK3chr11+116832946_8551	HMGA2chr12+66336997_7732	ZNF318chr6-43333206_2872	NF1chr17+29578841_2930	PRKRIP1chr7-102066577_1826	NCAPD2chr12-6625631_2401	HMGA2chr12+66279246_2156	PSMD1chr2+232016961_1042	PPP3R1chr2-68454944_940	ATF7IPchr12+14546279_1675
1	NF1chr17+29625553_10123	1	-0.3376	-0.346533	-0.138308	-0.187317	-0.126513	-0.386172	-0.256663	-0.104727	-0.0641193	-0.153951
2	SIK3chr11+116832946_8551	-0.3376	1	0.996095	-0.222403	-0.150722	-0.241487	0.987727	0.857772	-0.221183	-0.319918	-0.285187
2	HMGA2chr12+66336997_7732	-0.346533	0.996095	1	-0.228754	-0.105667	-0.354406	0.981084	0.857728	-0.269726	-0.30061	-0.320211
3	ZNF318chr6-43333206_2872	-0.138308	-0.222403	-0.228754	1	0.918794	0.978052	-0.235342	-0.272539	0.938267	0.943696	0.924628
3	NF1chr17+29578841_2930	-0.187317	-0.150722	-0.105667	0.918794	1	0.921754	-0.0698909	-0.221134	0.841477	0.806242	0.772385
3	PRKRIP1chr7-102066577_1826	-0.126513	-0.241487	-0.354406	0.978052	0.921754	1	-0.374454	-0.272133	0.974118	0.966105	0.942249
4	NCAPD2chr12-6625631_2401	-0.386172	0.987727	0.981084	-0.235342	-0.0698909	-0.374454	1	0.880568	-0.281285	-0.292377	-0.343266
4	HMGA2chr12+66279246_2156	-0.256663	0.857772	0.857728	-0.272539	-0.221134	-0.272133	0.880568	1	-0.432508	-0.326653	-0.339131
5	PSMD1chr2+232016961_1042	-0.104727	-0.221183	-0.269726	0.938267	0.841477	0.974118	-0.281285	-0.432508	1	0.988769	0.985368
5	PPP3R1chr2-68454944_940	-0.0641193	-0.319918	-0.30061	0.943696	0.806242	0.966105	-0.292377	-0.326653	0.988769	1	0.983179
5	ATF7IPchr12+14546279_1675	-0.153951	-0.285187	-0.320211	0.924628	0.772385	0.942249	-0.343266	-0.339131	0.985368	0.983179	1
P4	MulticopyClone	1	1	1	1	1	1	1	2	2	3	3	3	4	4	5	5	5	5	5	6	6	6	7	7	8	8	8	8	8	9	9	9	10	10
clones	Gene_chr-strand-coordinate_Counts	HMGA2chr12+66241632_25333	DNM2chr19+10913399_25287	PCNTchr21+47761155_24620	SCAIchr9-127815197_23938	SAE1chr19-47654263_23695	IGF2BP2chr3-185531758_22723	C20orf194chr20+3306493_17239	HMGA2chr12+66241676_14237	KIFC1chr6+33376263_10490	RAD52chr12+1048229_6526	CARD8chr19-48751246_5976	RAD52chr12+1048218_1468	ARID1Achr1+27060375_6017	SNRNP27chr2+70123728_4065	PTK2chr8-141779729_5787	LINC00221chr14+107160930_5655	SEH1Lchr18-12975963_4633	TIMMDC1chr3-119223601_3242	TMEM125chr1+43710494_1555	HMGA2chr12+66304255_4944	DYMchr18+46694767_4066	HMGA2chr12+66288561_3569	HMGA2chr12+66285086_3199	FAM129Cchr19-17661479_2333	MED12Lchr3+151075441_2712	COLGALT1chr19-17676000_2611	SMIM9chrX+154061591_2156	VANGL2chr1+160415618_763	ANXA11chr10+81946831_619	HMGA2chr12+66303366_3829	HMGA2chr12+66287312_2266	TTC28chr22+28542780_1582	RABL6chr9-139707884_1051	HMGA2chr12+66295717_991
1	HMGA2chr12+66241632_25333	1	0.992626	0.995729	0.996109	0.992992	0.995741	0.994883	0.0333333	0.0813575	-0.096232	-0.0881451	-0.124054	0.138068	0.167319	0.503451	0.452136	0.514028	0.616616	0.603052	0.308641	0.230392	0.289875	0.520797	0.535565	-0.247703	-0.213804	-0.41112	-0.294198	-0.214357	0.00949117	0.175746	0.164107	0.773445	0.73073
1	DNM2chr19+10913399_25287	0.992626	1	0.991007	0.982055	0.996004	0.996041	0.994426	0.0372411	0.0948138	-0.111103	-0.103913	-0.139219	0.173521	0.2062	0.505982	0.464221	0.522278	0.607569	0.594696	0.309495	0.237375	0.282171	0.504052	0.518533	-0.249835	-0.230411	-0.444631	-0.28479	-0.218036	0.0154108	0.193661	0.182734	0.766597	0.738778
1	PCNTchr21+47761155_24620	0.995729	0.991007	1	0.993439	0.99493	0.997116	0.991981	0.0141364	0.0560463	-0.100241	-0.0916716	-0.133077	0.134268	0.163301	0.483975	0.435531	0.496718	0.607838	0.594421	0.317889	0.239324	0.298282	0.549522	0.567518	-0.302954	-0.266498	-0.470501	-0.410061	-0.296547	-0.0003771	0.165617	0.151287	0.757065	0.709972
1	SCAIchr9-127815197_23938	0.996109	0.982055	0.993439	1	0.986119	0.989296	0.987508	0.00547428	0.0398335	-0.0951242	-0.0872941	-0.11854	0.103587	0.132173	0.477251	0.42655	0.49113	0.60684	0.593416	0.298638	0.220205	0.288532	0.539107	0.556106	-0.246446	-0.241555	-0.343228	-0.289033	-0.193769	-0.0262153	0.131907	0.113444	0.762097	0.701592
1	SAE1chr19-47654263_23695	0.992992	0.996004	0.99493	0.986119	1	0.998647	0.996624	0.0444671	0.0897947	-0.115581	-0.0934016	-0.142045	0.164766	0.195413	0.500676	0.469168	0.525822	0.611779	0.601579	0.299174	0.23455	0.282656	0.511013	0.526305	-0.227275	-0.190895	-0.421146	-0.260075	-0.205078	0.00962237	0.17968	0.166394	0.764595	0.737802
1	IGF2BP2chr3-185531758_22723	0.995741	0.996041	0.997116	0.989296	0.998647	1	0.997562	0.0339708	0.0897844	-0.107893	-0.100012	-0.137143	0.156669	0.188321	0.497235	0.456402	0.51586	0.607104	0.596804	0.305578	0.23258	0.282404	0.519019	0.534856	-0.247238	-0.229858	-0.480704	-0.290395	-0.207768	0.0114325	0.187586	0.177754	0.762712	0.73253
1	C20orf194chr20+3306493_17239	0.994883	0.994426	0.991981	0.987508	0.996624	0.997562	1	0.0377194	0.0946068	-0.121771	-0.115621	-0.146799	0.152294	0.184408	0.513081	0.460405	0.523526	0.61149	0.602213	0.306343	0.234859	0.283647	0.497606	0.511893	-0.314596	-0.251286	-0.410086	-0.41311	-0.32376	0.0302707	0.207832	0.199915	0.77742	0.757178
2	HMGA2chr12+66241676_14237	0.0333333	0.0372411	0.0141364	0.00547428	0.0444671	0.0339708	0.0377194	1	0.881486	-0.126605	-0.120416	-0.158381	0.0157722	-0.0224421	0.76867	0.781409	0.797248	0.68265	0.679726	0.504434	0.493008	0.520185	0.323864	0.307528	-0.2684	-0.224175	-0.342488	-0.450882	-0.403192	0.554332	0.315633	0.271893	0.492898	0.421793
2	KIFC1chr6+33376263_10490	0.0813575	0.0948138	0.0560463	0.0398335	0.0897947	0.0897844	0.0946068	0.881486	1	0.0613692	0.0443526	-0.00733228	0.275363	0.197492	0.780163	0.786153	0.80299	0.605188	0.598855	0.216281	0.19277	0.136498	-0.0307657	-0.0294087	-0.359315	-0.300922	-0.439509	-0.435624	-0.403452	0.45883	0.45615	0.425976	0.450641	0.464577
3	RAD52chr12+1048229_6526	-0.096232	-0.111103	-0.100241	-0.0951242	-0.115581	-0.107893	-0.121771	-0.126605	0.0613692	1	0.994935	0.942734	-0.147836	-0.174694	-0.232617	-0.227812	-0.225372	-0.227715	-0.260992	-0.326438	-0.364108	-0.254005	-0.276905	-0.276886	-0.167027	-0.202287	-0.410594	-0.273873	-0.146249	-0.286878	-0.137542	-0.133255	-0.309044	-0.235192
3	CARD8chr19-48751246_5976	-0.0881451	-0.103913	-0.0916716	-0.0872941	-0.0934016	-0.100012	-0.115621	-0.120416	0.0443526	0.994935	1	0.953717	-0.123834	-0.152614	-0.209413	-0.192627	-0.209635	-0.195515	-0.226447	-0.320927	-0.35977	-0.275799	-0.287059	-0.279114	-0.183886	-0.201088	-0.42829	-0.245141	-0.192053	-0.278976	-0.143223	-0.138325	-0.290098	-0.205803
3	RAD52chr12+1048218_1468	-0.124054	-0.139219	-0.133077	-0.11854	-0.142045	-0.137143	-0.146799	-0.158381	-0.00733228	0.942734	0.953717	1	-0.180766	-0.199848	-0.306015	-0.28361	-0.297138	-0.286335	-0.297395	-0.334168	-0.358375	-0.286614	-0.312198	-0.304447	-0.188224	-0.300416	-0.866641	-0.299119	-0.166767	-0.255483	-0.138476	-0.124241	-0.315532	-0.236145
4	ARID1Achr1+27060375_6017	0.138068	0.173521	0.134268	0.103587	0.164766	0.156669	0.152294	0.0157722	0.275363	-0.147836	-0.123834	-0.180766	1	0.99812	0.333823	0.328744	0.319498	0.254772	0.29982	-0.324634	-0.380713	-0.37129	-0.298875	-0.230998	-0.420614	-0.283787	-0.693375	-0.328157	-0.450408	-0.430154	-0.29244	-0.25749	0.0551033	0.157933
4	SNRNP27chr2+70123728_4065	0.167319	0.2062	0.163301	0.132173	0.195413	0.188321	0.184408	-0.0224421	0.197492	-0.174694	-0.152614	-0.199848	0.99812	1	0.32769	0.318194	0.310879	0.258323	0.303523	-0.292748	-0.336508	-0.35373	-0.270239	-0.20297	-0.374238	-0.281642	-0.114708	-0.305445	-0.455481	-0.380564	-0.244576	-0.205799	0.0834202	0.19262
5	PTK2chr8-141779729_5787	0.503451	0.505982	0.483975	0.477251	0.500676	0.497235	0.513081	0.76867	0.780163	-0.232617	-0.209413	-0.306015	0.333823	0.32769	1	0.966438	0.962311	0.920932	0.89512	0.383228	0.330433	0.366564	0.358515	0.345192	-0.453741	-0.286619	-0.391354	-0.53431	-0.57016	0.362707	0.335184	0.307229	0.811961	0.740175
5	LINC00221chr14+107160930_5655	0.452136	0.464221	0.435531	0.42655	0.469168	0.456402	0.460405	0.781409	0.786153	-0.227812	-0.192627	-0.28361	0.328744	0.318194	0.966438	1	0.949915	0.895455	0.870596	0.375189	0.314699	0.362954	0.367144	0.346437	-0.355505	-0.223259	-0.340964	-0.375029	-0.386789	0.336676	0.311496	0.283231	0.779363	0.677168
5	SEH1Lchr18-12975963_4633	0.514028	0.522278	0.496718	0.49113	0.525822	0.51586	0.523526	0.797248	0.80299	-0.225372	-0.209635	-0.297138	0.319498	0.310879	0.962311	0.949915	1	0.922192	0.923335	0.380445	0.346662	0.383876	0.40385	0.401626	-0.299569	-0.25691	-0.370906	-0.354682	-0.331382	0.340977	0.302181	0.272371	0.825143	0.743859
5	TIMMDC1chr3-119223601_3242	0.616616	0.607569	0.607838	0.60684	0.611779	0.607104	0.61149	0.68265	0.605188	-0.227715	-0.195515	-0.286335	0.254772	0.258323	0.920932	0.895455	0.922192	1	0.949914	0.435044	0.373337	0.477982	0.6056	0.590048	-0.421737	-0.241364	-0.430773	-0.443486	-0.444175	0.241264	0.181779	0.16288	0.846582	0.708342
5	TMEM125chr1+43710494_1555	0.603052	0.594696	0.594421	0.593416	0.601579	0.596804	0.602213	0.679726	0.598855	-0.260992	-0.226447	-0.297395	0.29982	0.303523	0.89512	0.870596	0.923335	0.949914	1	0.428498	0.382388	0.492515	0.58773	0.584	-0.399156	-0.2844	-0.886128	-0.469519	-0.495808	0.230327	0.160936	0.162415	0.851109	0.739276
6	HMGA2chr12+66304255_4944	0.308641	0.309495	0.317889	0.298638	0.299174	0.305578	0.306343	0.504434	0.216281	-0.326438	-0.320927	-0.334168	-0.324634	-0.292748	0.383228	0.375189	0.380445	0.435044	0.428498	1	0.976876	0.914206	0.717333	0.717777	-0.250462	-0.155746	-0.154133	-0.355715	-0.287288	0.743242	0.460029	0.428417	0.480112	0.468038
6	DYMchr18+46694767_4066	0.230392	0.237375	0.239324	0.220205	0.23455	0.23258	0.234859	0.493008	0.19277	-0.364108	-0.35977	-0.358375	-0.380713	-0.336508	0.330433	0.314699	0.346662	0.373337	0.382388	0.976876	1	0.872581	0.679998	0.678011	-0.253423	-0.195799	-0.602549	-0.338662	-0.261358	0.770467	0.49054	0.43173	0.428815	0.445469
6	HMGA2chr12+66288561_3569	0.289875	0.282171	0.298282	0.288532	0.282656	0.282404	0.283647	0.520185	0.136498	-0.254005	-0.275799	-0.286614	-0.37129	-0.35373	0.366564	0.362954	0.383876	0.477982	0.492515	0.914206	0.872581	1	0.816925	0.789491	-0.211998	-0.176208	-1	-0.280103	-0.238954	0.542833	0.190915	0.181336	0.515958	0.446878
7	HMGA2chr12+66285086_3199	0.520797	0.504052	0.549522	0.539107	0.511013	0.519019	0.497606	0.323864	-0.0307657	-0.276905	-0.287059	-0.312198	-0.298875	-0.270239	0.358515	0.367144	0.40385	0.6056	0.58773	0.717333	0.679998	0.816925	1	0.977725	-0.251761	0	0	-0.370479	-0.189742	0.262998	-0.0174769	-0.0721386	0.569841	0.402963
7	FAM129Cchr19-17661479_2333	0.535565	0.518533	0.567518	0.556106	0.526305	0.534856	0.511893	0.307528	-0.0294087	-0.276886	-0.279114	-0.304447	-0.230998	-0.20297	0.345192	0.346437	0.401626	0.590048	0.584	0.717777	0.678011	0.789491	0.977725	1	-0.244004	-0.286611	0	-0.38525	-0.231632	0.22732	-0.0274294	-0.0858542	0.544519	0.370977
8	MED12Lchr3+151075441_2712	-0.247703	-0.249835	-0.302954	-0.246446	-0.227275	-0.247238	-0.314596	-0.2684	-0.359315	-0.167027	-0.183886	-0.188224	-0.420614	-0.374238	-0.453741	-0.355505	-0.299569	-0.421737	-0.399156	-0.250462	-0.253423	-0.211998	-0.251761	-0.244004	1	0.992793	0.990798	0.999585	0.993516	-0.339997	-0.280398	-0.36448	-0.434705	-0.347277
8	COLGALT1chr19-17676000_2611	-0.213804	-0.230411	-0.266498	-0.241555	-0.190895	-0.229858	-0.251286	-0.224175	-0.300922	-0.202287	-0.201088	-0.300416	-0.283787	-0.281642	-0.286619	-0.223259	-0.25691	-0.241364	-0.2844	-0.155746	-0.195799	-0.176208	0	-0.286611	0.992793	1	0.999788	0.994323	0.987659	-0.250663	-0.460795	-0.570664	-0.306095	-0.354243
8	SMIM9chrX+154061591_2156	-0.41112	-0.444631	-0.470501	-0.343228	-0.421146	-0.480704	-0.410086	-0.342488	-0.439509	-0.410594	-0.42829	-0.866641	-0.693375	-0.114708	-0.391354	-0.340964	-0.370906	-0.430773	-0.886128	-0.154133	-0.602549	-1	0	0	0.990798	0.999788	1	0.995742	0.986868	-0.536925	-0.391972	-0.5	-0.444584	-0.920864
8	VANGL2chr1+160415618_763	-0.294198	-0.28479	-0.410061	-0.289033	-0.260075	-0.290395	-0.41311	-0.450882	-0.435624	-0.273873	-0.245141	-0.299119	-0.328157	-0.305445	-0.53431	-0.375029	-0.354682	-0.443486	-0.469519	-0.355715	-0.338662	-0.280103	-0.370479	-0.38525	0.999585	0.994323	0.995742	1	0.992892	-0.409766	-0.453479	-0.718388	-0.508743	-0.342732
8	ANXA11chr10+81946831_619	-0.214357	-0.218036	-0.296547	-0.193769	-0.205078	-0.207768	-0.32376	-0.403192	-0.403452	-0.146249	-0.192053	-0.166767	-0.450408	-0.455481	-0.57016	-0.386789	-0.331382	-0.444175	-0.495808	-0.287288	-0.261358	-0.238954	-0.189742	-0.231632	0.993516	0.987659	0.986868	0.992892	1	-0.360762	-0.391332	-0.342554	-0.464564	-0.379715
9	HMGA2chr12+66303366_3829	0.00949117	0.0154108	-0.0003771	-0.0262153	0.00962237	0.0114325	0.0302707	0.554332	0.45883	-0.286878	-0.278976	-0.255483	-0.430154	-0.380564	0.362707	0.336676	0.340977	0.241264	0.230327	0.743242	0.770467	0.542833	0.262998	0.22732	-0.339997	-0.250663	-0.536925	-0.409766	-0.360762	1	0.861551	0.836594	0.33038	0.479882
9	HMGA2chr12+66287312_2266	0.175746	0.193661	0.165617	0.131907	0.17968	0.187586	0.207832	0.315633	0.45615	-0.137542	-0.143223	-0.138476	-0.29244	-0.244576	0.335184	0.311496	0.302181	0.181779	0.160936	0.460029	0.49054	0.190915	-0.0174769	-0.0274294	-0.280398	-0.460795	-0.391972	-0.453479	-0.391332	0.861551	1	0.966071	0.352252	0.576954
9	TTC28chr22+28542780_1582	0.164107	0.182734	0.151287	0.113444	0.166394	0.177754	0.199915	0.271893	0.425976	-0.133255	-0.138325	-0.124241	-0.25749	-0.205799	0.307229	0.283231	0.272371	0.16288	0.162415	0.428417	0.43173	0.181336	-0.0721386	-0.0858542	-0.36448	-0.570664	-0.5	-0.718388	-0.342554	0.836594	0.966071	1	0.326623	0.585041
10	RABL6chr9-139707884_1051	0.773445	0.766597	0.757065	0.762097	0.764595	0.762712	0.77742	0.492898	0.450641	-0.309044	-0.290098	-0.315532	0.0551033	0.0834202	0.811961	0.779363	0.825143	0.846582	0.851109	0.480112	0.428815	0.515958	0.569841	0.544519	-0.434705	-0.306095	-0.444584	-0.508743	-0.464564	0.33038	0.352252	0.326623	1	0.888011
10	HMGA2chr12+66295717_991	0.73073	0.738778	0.709972	0.701592	0.737802	0.73253	0.757178	0.421793	0.464577	-0.235192	-0.205803	-0.236145	0.157933	0.19262	0.740175	0.677168	0.743859	0.708342	0.739276	0.468038	0.445469	0.446878	0.402963	0.370977	-0.347277	-0.354243	-0.920864	-0.342732	-0.379715	0.479882	0.576954	0.585041	0.888011	1
P6	multicopyclone	1	1	1	1	1	1	1	1	1	1	1	2	2	2	2	2	2	2	2	2	2	2	3	3	3	3	3	3	4	4	5	5	5	5	6	6	7	7	7	7	8	8	8	8	8	8	8	8
clones	Gene_chr-strand-coordinate_Counts	HMGA2_chr12+66327484_58588	MARK3_chr14+103866754_145535	SPPL3_chr12+121246774_127174	PARN_chr16+14652221_20479	DIP2A_chr21+47931106_133359	SULT1A2_chr16-28588950_144690	ZNF586_chr19-58292195_153665	CDKAL1_chr6+21048330_150965	NRTN_chr19+5812281_164204	STAG3_chr7+99783923_36938	TALDO1_chr11-758954_59971	HMGA2_chr12+66249148_1155	TMEM187_chrX+153254921_1014	DEDD2_chr19-42711507_1152	TEP1_chr14+20872943_1268	ACACA_chr17+35624498_596	CHSY1_chr15-101690556_1301	INPP5B_chr1+38352834_1280	ZNF638_chr2-71613861_348	TUBA1A_chr12-49598267_603	SLC7A5_chr16-87899252_435	CTSS_chr1-150731112_1063	MAP4K2_chr11+64553688_15743	THADA_chr2-43647506_16444	SSC5D_chr19+56031761_16267	HMGA2_chr12+66238698_11301	BCAS3_chr17-58950329_14653	EIF5_chr14-103808065_6059	HMGA2_chr12+66355360_8934	ZNF345_chr19+37353080_8548	ATN1_chr12+7051907_4703	CDH10_chr5-25717791_1450	YY1AP1_chr1-155640778_4753	NF1_chr17-29625544_5290	HMGA2_chr12+66281622_4100	TAF6L_chr11+62545979_8029	DAD1_chr14-22925955_2663	LINC00221_chr14-107229475_4366	KMT2A_chr11+118353236_3244	CEP95_chr17+62512806_2956	PAPOLA_chr14-97012219_3633	CLASP2_chr3-33637991_3095	HMGA2_chr12+66335883_3823	TPM3_chr1-154134932_3563	ZGPAT_chr20-62348512_2867	SLC35E1_chr19+16673638_626	IL12RB1_chr19-18160574_1433	TSGA10IP_chr11-65711920_1111
1	NRTN_chr19+5812281_164204	0.971521	0.982866	0.99034	0.968872	0.992692	0.99483	0.99337	0.994416	1	0.993682	0.97066	-0.247153	-0.284634	-0.276054	-0.263111	-0.23199	-0.230625	-0.303783	-0.368988	-0.255678	-0.194476	-0.291264	0.224597	0.234041	0.279533	0.248733	0.273465	0.309034	-0.10504	-0.0845196	-0.166628	-0.255338	-0.19593	-0.293238	-0.0325634	0.0833509	0.0126017	0.0171596	-0.0107504	-0.0316812	0.273095	0.276458	0.295578	0.2393	0.33007	-0.315263	-0.375559	-0.383188
1	ZNF586_chr19-58292195_153665	0.985996	0.99372	0.994654	0.982133	0.99871	0.996155	1	0.998166	0.99337	0.989048	0.964534	-0.240755	-0.258065	-0.250606	-0.237809	-0.237377	-0.212847	-0.298292	-0.385159	-0.232091	-0.192049	-0.289556	0.268155	0.279035	0.324178	0.297221	0.318655	0.347171	-0.103042	-0.094193	-0.181592	-0.248436	-0.197856	-0.295724	-0.0195064	0.0889105	0.0175043	0.0172058	0.000460039	-0.0193193	0.306906	0.311793	0.324046	0.277035	0.358849	-0.315	-0.370456	-0.381267
1	CDKAL1_chr6+21048330_150965	0.984357	0.992185	0.994603	0.980996	0.998292	0.995751	0.998166	1	0.994416	0.989836	0.96748	-0.237151	-0.275886	-0.266374	-0.250926	-0.217408	-0.224506	-0.294009	-0.355954	-0.248911	-0.188162	-0.283701	0.256738	0.267103	0.313327	0.286529	0.309426	0.33801	-0.108355	-0.0905456	-0.173296	-0.248252	-0.199924	-0.29667	-0.0211164	0.0898225	0.0208273	0.0294818	-0.0044669	-0.0246365	0.301717	0.29704	0.318943	0.264598	0.349377	-0.315712	-0.374459	-0.3813
1	MARK3_chr14+103866754_145535	0.994573	1	0.995674	0.980434	0.995043	0.992361	0.99372	0.992185	0.982866	0.976066	0.938269	-0.220146	-0.25924	-0.251264	-0.236858	-0.204573	-0.213997	-0.285691	-0.344548	-0.238498	-0.185383	-0.279882	0.334373	0.34501	0.388975	0.365278	0.381956	0.407902	-0.100697	-0.0851584	-0.180817	-0.244465	-0.209735	-0.305429	0.026678	0.129997	0.0413731	0.049457	0.0138851	-0.00649217	0.365763	0.360202	0.383105	0.326393	0.409629	-0.321072	-0.378444	-0.387425
1	SULT1A2_chr16-28588950_144690	0.988113	0.992361	0.996007	0.973971	0.99621	1	0.996155	0.995751	0.99483	0.986792	0.961981	-0.224093	-0.256938	-0.250015	-0.238166	-0.22022	-0.214476	-0.298745	-0.357305	-0.234649	-0.192604	-0.27395	0.279012	0.29039	0.335112	0.310494	0.329356	0.357324	-0.108263	-0.0888892	-0.176049	-0.256508	-0.205636	-0.285192	-0.00663471	0.104526	0.0349432	0.0290613	0.00906973	-0.0111824	0.324886	0.321977	0.343759	0.28795	0.377974	-0.315061	-0.37361	-0.383582
1	DIP2A_chr21+47931106_133359	0.986813	0.995043	0.995837	0.983517	1	0.99621	0.99871	0.998292	0.992692	0.989776	0.964218	-0.216022	-0.250659	-0.240525	-0.230513	-0.214138	-0.207274	-0.291352	-0.352604	-0.226828	-0.184414	-0.267962	0.281894	0.292162	0.337142	0.310568	0.331704	0.360411	-0.102401	-0.0838825	-0.175239	-0.25279	-0.20156	-0.286436	-0.00172019	0.104345	0.0347128	0.0343381	0.00920789	-0.0108525	0.324873	0.32237	0.342279	0.288322	0.370894	-0.315055	-0.371194	-0.381266
1	SPPL3_chr12+121246774_127174	0.991569	0.995674	1	0.97052	0.995837	0.996007	0.994654	0.994603	0.99034	0.980931	0.947412	-0.225374	-0.262346	-0.256914	-0.241678	-0.207803	-0.216412	-0.289456	-0.343166	-0.240778	-0.183686	-0.280271	0.308501	0.319037	0.36283	0.338006	0.357413	0.387253	-0.103147	-0.0855971	-0.179807	-0.256506	-0.205865	-0.306551	0.0128908	0.122244	0.0321312	0.0362462	0.00552821	-0.0141853	0.350005	0.349063	0.370182	0.311948	0.401599	-0.313834	-0.372727	-0.382452
1	TALDO1_chr11-758954_59971	0.922492	0.938269	0.947412	0.949517	0.964218	0.961981	0.964534	0.96748	0.97066	0.981777	1	-0.413166	-0.405986	-0.396469	-0.369334	-0.374273	-0.305985	-0.41061	-0.451978	-0.328364	-0.320259	-0.390773	-0.11092	-0.101573	-0.0496661	-0.0809751	-0.0561598	-0.0193034	-0.187515	-0.173751	-0.200857	-0.354396	-0.212013	-0.348804	-0.341479	-0.231143	-0.229255	-0.209018	-0.195784	-0.223301	0.0437997	0.0624068	0.0946102	0.0274215	0.141208	-0.345451	-0.447556	-0.452122
1	HMGA2_chr12+66327484_58588	1	0.994573	0.991569	0.969697	0.986813	0.988113	0.985996	0.984357	0.971521	0.960025	0.922492	-0.209267	-0.223377	-0.223513	-0.207722	-0.202857	-0.189278	-0.25164	-0.347222	-0.210738	-0.177776	-0.268725	0.361226	0.373996	0.416094	0.398593	0.411264	0.427868	-0.106637	-0.101769	-0.199286	-0.246623	-0.217673	-0.304878	0.0282062	0.131259	0.0403603	0.0353467	0.0227011	0.00473785	0.398159	0.394637	0.413089	0.363125	0.448329	-0.316412	-0.376032	-0.384583
1	STAG3_chr7+99783923_36938	0.960025	0.976066	0.980931	0.971377	0.989776	0.986792	0.989048	0.989836	0.993682	1	0.981777	-0.286346	-0.291758	-0.27886	-0.280175	-0.266172	-0.246282	-0.324617	-0.428584	-0.255302	-0.206624	-0.319394	0.1605	0.16912	0.214659	0.184026	0.209154	0.240682	-0.112628	-0.100521	-0.167361	-0.242497	-0.18054	-0.320513	-0.0896817	0.0214067	-0.0380162	-0.0299301	-0.0489892	-0.0677827	0.225417	0.244738	0.256426	0.201005	0.293311	-0.308968	-0.366344	-0.369866
1	PARN_chr16+14652221_20479	0.969697	0.980434	0.97052	1	0.983517	0.973971	0.982133	0.980996	0.968872	0.971377	0.949517	-0.235785	-0.26937	-0.245595	-0.226503	-0.209243	-0.222269	-0.29354	-0.353987	-0.228827	-0.199088	-0.26375	0.284037	0.290098	0.33077	0.313901	0.330882	0.343156	-0.0891027	-0.0852995	-0.169894	-0.252553	-0.193855	-0.286637	0.00229761	0.0873239	0.0264471	0.0549402	-0.00131424	-0.0213499	0.297655	0.284845	0.306723	0.26896	0.324732	-0.321644	-0.372526	-0.384196
2	CHSY1_chr15-101690556_1301	-0.189278	-0.213997	-0.216412	-0.222269	-0.207274	-0.214476	-0.212847	-0.224506	-0.230625	-0.246282	-0.305985	0.964793	0.968192	0.967767	0.98214	0.974014	1	0.97246	0.88362	0.981054	0.918049	0.973269	0.189878	0.175302	0.147578	0.159283	0.147646	0.123716	-0.0153515	-0.029853	-0.193416	-0.346444	-0.231866	-0.0606135	0.261234	0.239688	0.0111402	-0.0375761	-0.00557806	0.00575872	0.50665	0.505432	0.525265	0.498032	0.465441	-0.468261	-0.439417	-0.326111
2	INPP5B_chr1+38352834_1280	-0.25164	-0.285691	-0.289456	-0.29354	-0.291352	-0.298745	-0.298292	-0.294009	-0.303783	-0.324617	-0.41061	0.963957	0.939515	0.959076	0.964624	0.962424	0.97246	1	0.940466	0.956375	0.896859	0.966896	0.165498	0.163278	0.147435	0.142433	0.128302	0.079139	-0.0372265	-0.0610848	-0.16171	-0.221082	-0.205805	-0.163785	0.249059	0.200377	-0.000672624	-0.0408966	-0.0151838	-0.0176193	0.494284	0.504128	0.514144	0.488537	0.462361	-0.288947	-0.360987	-0.184809
2	TEP1_chr14+20872943_1268	-0.207722	-0.236858	-0.241678	-0.226503	-0.230513	-0.238166	-0.237809	-0.250926	-0.263111	-0.280175	-0.369334	0.954877	0.969039	0.964021	1	0.97476	0.98214	0.964624	0.900657	0.959054	0.874918	0.955854	0.212875	0.194359	0.173654	0.182255	0.167559	0.142975	0.0251279	-0.0224913	-0.2075	-0.242448	-0.221871	-0.238123	0.346897	0.281979	0.0560542	0.0122472	0.0206553	0.0463815	0.503893	0.491072	0.520385	0.507812	0.453123	-0.305397	-0.187179	-0.33648
2	HMGA2_chr12+66249148_1155	-0.209267	-0.220146	-0.225374	-0.235785	-0.216022	-0.224093	-0.240755	-0.237151	-0.247153	-0.286346	-0.413166	1	0.962705	0.957502	0.954877	0.970965	0.964793	0.963957	0.902042	0.965926	0.893384	0.955043	0.249728	0.234486	0.209403	0.220615	0.207075	0.189438	0.0525538	0.0382489	-0.189755	-0.245895	-0.250959	-0.159482	0.34733	0.32251	0.117976	0.0748564	0.0720003	0.0867006	0.574494	0.570896	0.593041	0.56942	0.523555	-0.425971	-0.546633	-0.255794
2	DEDD2_chr19-42711507_1152	-0.223513	-0.251264	-0.256914	-0.245595	-0.240525	-0.250015	-0.250606	-0.266374	-0.276054	-0.27886	-0.396469	0.957502	0.933302	1	0.964021	0.968023	0.967767	0.959076	0.863274	0.959574	0.913079	0.947057	0.223445	0.199924	0.18123	0.176703	0.171452	0.139501	0.161508	0.119078	-0.166299	-0.24136	-0.223431	-0.22283	0.382878	0.322284	0.0101717	-0.0351856	-0.0158021	-0.0115625	0.547738	0.563739	0.568871	0.565756	0.513858	-0.32313	-0.28004	-0.242492
2	CTSS_chr1-150731112_1063	-0.268725	-0.279882	-0.280271	-0.26375	-0.267962	-0.27395	-0.289556	-0.283701	-0.291264	-0.319394	-0.390773	0.955043	0.943548	0.947057	0.955854	0.972639	0.973269	0.966896	0.902844	0.968174	0.908402	1	0.0793476	0.0675863	0.0369447	0.0612189	0.0422382	-0.00501579	0.168546	0.134092	-0.177745	-0.364058	-0.198217	-0.118423	0.310988	0.258454	-0.0395728	-0.0901768	-0.0618174	-0.0659463	0.440784	0.443084	0.46313	0.444581	0.403716	-0.666667	-0.283298	-0.357784
2	TMEM187_chrX+153254921_1014	-0.223377	-0.25924	-0.262346	-0.26937	-0.250659	-0.256938	-0.258065	-0.275886	-0.284634	-0.291758	-0.405986	0.962705	1	0.933302	0.969039	0.958437	0.968192	0.939515	0.889549	0.9402	0.840916	0.943548	0.244224	0.230467	0.192852	0.220937	0.196135	0.153921	-0.0115954	-0.0260193	-0.177834	-0.217348	-0.201291	-0.151047	0.260257	0.250618	0.0117842	-0.0373291	-0.0226179	-0.00676429	0.541895	0.528452	0.558759	0.551194	0.506144	-0.209948	-0.321114	-0.169209
2	TUBA1A_chr12-49598267_603	-0.210738	-0.238498	-0.240778	-0.228827	-0.226828	-0.234649	-0.232091	-0.248911	-0.255678	-0.255302	-0.328364	0.965926	0.9402	0.959574	0.959054	0.971919	0.981054	0.956375	0.880583	1	0.953332	0.968174	0.15014	0.133259	0.103225	0.113261	0.106061	0.083976	0.0962528	0.0463801	-0.18248	-0.294926	-0.263102	-0.186487	0.362937	0.306429	-0.0035976	-0.0425591	-0.0183463	-0.015181	0.523331	0.525312	0.542019	0.513568	0.467654	-0.563111	-0.441752	-0.487467
2	ACACA_chr17+35624498_596	-0.202857	-0.204573	-0.207803	-0.209243	-0.214138	-0.22022	-0.237377	-0.217408	-0.23199	-0.266172	-0.374273	0.970965	0.958437	0.968023	0.97476	1	0.974014	0.962424	0.918746	0.971919	0.911182	0.972639	0.204799	0.197782	0.163149	0.184391	0.169366	0.134848	-0.015638	-0.0362387	-0.158562	-0.231517	-0.192398	-0.165029	0.249986	0.214972	0.0633105	-0.0168378	-0.00989107	0.0237766	0.54188	0.533791	0.547609	0.536236	0.484382	-0.284305	-0.24243	-0.268552
2	SLC7A5_chr16-87899252_435	-0.177776	-0.185383	-0.183686	-0.199088	-0.184414	-0.192604	-0.192049	-0.188162	-0.194476	-0.206624	-0.320259	0.893384	0.840916	0.913079	0.874918	0.911182	0.918049	0.896859	0.809372	0.953332	1	0.908402	0.0842159	0.0821045	0.062586	0.0552642	0.0605789	0.053567	0.198995	0.168333	-0.178968	-0.252409	-0.196524	-0.104866	0.329352	0.293817	-0.0199094	-0.0487498	-0.0438226	-0.0443944	0.47866	0.474732	0.486228	0.454308	0.400777	-0.662266	-0.278044	-0.396019
2	ZNF638_chr2-71613861_348	-0.347222	-0.344548	-0.343166	-0.353987	-0.352604	-0.357305	-0.385159	-0.355954	-0.368988	-0.428584	-0.451978	0.902042	0.889549	0.863274	0.900657	0.918746	0.88362	0.940466	1	0.880583	0.809372	0.902844	0.161551	0.171432	0.132211	0.164607	0.142792	0.0865058	0.0191123	0.00703515	-0.184479	-0.379264	-0.334858	-0.137877	0.326822	0.2568	-0.0165482	-0.0475837	-0.00651724	-0.0135479	0.50183	0.510669	0.53159	0.50853	0.455774	-0.147586	-0.105495	-0.205135
3	THADA_chr2-43647506_16444	0.373996	0.34501	0.319037	0.290098	0.292162	0.29039	0.279035	0.267103	0.234041	0.16912	-0.101573	0.234486	0.230467	0.199924	0.194359	0.197782	0.175302	0.163278	0.171432	0.133259	0.0821045	0.0675863	0.996209	1	0.993951	0.991298	0.990831	0.974745	-0.0181536	-0.0301958	-0.224375	-0.232431	-0.229761	-0.245485	0.529175	0.511309	0.451147	0.448612	0.42403	0.420623	0.714272	0.708198	0.692109	0.690505	0.670527	-0.280991	-0.276439	-0.305209
3	SSC5D_chr19+56031761_16267	0.416094	0.388975	0.36283	0.33077	0.337142	0.335112	0.324178	0.313327	0.279533	0.214659	-0.0496661	0.209403	0.192852	0.18123	0.173654	0.163149	0.147578	0.147435	0.132211	0.103225	0.062586	0.0369447	0.991913	0.993951	1	0.987815	0.992605	0.982646	-0.0101168	-0.0215111	-0.224829	-0.226927	-0.225145	-0.2647	0.527766	0.518851	0.451203	0.454527	0.423971	0.416162	0.710017	0.706577	0.688839	0.684553	0.676165	-0.298279	-0.306467	-0.334148
3	MAP4K2_chr11+64553688_15743	0.361226	0.334373	0.308501	0.284037	0.281894	0.279012	0.268155	0.256738	0.224597	0.1605	-0.11092	0.249728	0.244224	0.223445	0.212875	0.204799	0.189878	0.165498	0.161551	0.15014	0.0842159	0.0793476	1	0.996209	0.991913	0.988182	0.987824	0.978902	-0.00737693	-0.0255693	-0.211451	-0.218093	-0.225423	-0.257851	0.549577	0.517968	0.457513	0.45471	0.43193	0.42866	0.707838	0.707097	0.689961	0.685477	0.668878	-0.271524	-0.276087	-0.296317
3	BCAS3_chr17-58950329_14653	0.411264	0.381956	0.357413	0.330882	0.331704	0.329356	0.318655	0.309426	0.273465	0.209154	-0.0561598	0.207075	0.196135	0.171452	0.167559	0.169366	0.147646	0.128302	0.142792	0.106061	0.0605789	0.0422382	0.987824	0.990831	0.992605	0.992049	1	0.980632	-0.0226629	-0.0331081	-0.218016	-0.218091	-0.228637	-0.243203	0.504473	0.503093	0.492352	0.493746	0.46641	0.457543	0.683812	0.66956	0.658293	0.653461	0.642214	-0.275799	-0.288858	-0.306968
3	HMGA2_chr12+66238698_11301	0.398593	0.365278	0.338006	0.313901	0.310568	0.310494	0.297221	0.286529	0.248733	0.184026	-0.0809751	0.220615	0.220937	0.176703	0.182255	0.184391	0.159283	0.142433	0.164607	0.113261	0.0552642	0.0612189	0.988182	0.991298	0.987815	1	0.992049	0.969608	-0.0106123	-0.0225816	-0.220103	-0.226496	-0.231401	-0.255822	0.5157	0.503252	0.455442	0.453236	0.426189	0.423653	0.703467	0.683645	0.679548	0.676465	0.661164	-0.287533	-0.30347	-0.327683
3	EIF5_chr14-103808065_6059	0.427868	0.407902	0.387253	0.343156	0.360411	0.357324	0.347171	0.33801	0.309034	0.240682	-0.0193034	0.189438	0.153921	0.139501	0.142975	0.134848	0.123716	0.079139	0.0865058	0.083976	0.053567	-0.00501579	0.978902	0.974745	0.982646	0.969608	0.980632	1	0.000456249	-0.00519995	-0.211494	-0.211204	-0.225963	-0.230686	0.536798	0.5265	0.501999	0.504007	0.473659	0.469611	0.656308	0.658214	0.642974	0.622139	0.626913	-0.353392	-0.320045	-0.358961
4	HMGA2_chr12+66355360_8934	-0.106637	-0.100697	-0.103147	-0.0891027	-0.102401	-0.108263	-0.103042	-0.108355	-0.10504	-0.112628	-0.187515	0.0525538	-0.0115954	0.161508	0.0251279	-0.015638	-0.0153515	-0.0372265	0.0191123	0.0962528	0.198995	0.168546	-0.00737693	-0.0181536	-0.0101168	-0.0106123	-0.0226629	0.000456249	1	0.994272	-0.145396	-0.176893	-0.154759	-0.197494	0.704374	0.749947	-0.195977	-0.180519	-0.190902	-0.186908	0.0143659	-0.00837701	-0.0153378	0.0139975	-0.0302894	-0.24018	-0.338893	-0.268189
4	ZNF345_chr19+37353080_8548	-0.101769	-0.0851584	-0.0855971	-0.0852995	-0.0838825	-0.0888892	-0.094193	-0.0905456	-0.0845196	-0.100521	-0.173751	0.0382489	-0.0260193	0.119078	-0.0224913	-0.0362387	-0.029853	-0.0610848	0.00703515	0.0463801	0.168333	0.134092	-0.0255693	-0.0301958	-0.0215111	-0.0225816	-0.0331081	-0.00519995	0.994272	1	-0.138151	-0.17752	-0.155872	-0.184353	0.681487	0.738881	-0.185292	-0.172061	-0.18856	-0.183806	-0.00630988	-0.0323868	-0.0328859	-0.0171289	-0.0514981	-0.232715	-0.337751	-0.267882
5	NF1_chr17-29625544_5290	-0.304878	-0.305429	-0.306551	-0.286637	-0.286436	-0.285192	-0.295724	-0.29667	-0.293238	-0.320513	-0.348804	-0.159482	-0.151047	-0.22283	-0.238123	-0.165029	-0.0606135	-0.163785	-0.137877	-0.186487	-0.104866	-0.118423	-0.257851	-0.245485	-0.2647	-0.255822	-0.243203	-0.230686	-0.197494	-0.184353	0.918982	0.91568	0.91674	1	-0.336301	-0.344318	-0.233116	-0.241584	-0.226089	-0.230293	-0.196912	-0.24478	-0.223003	-0.229956	-0.247614	-0.250748	-0.0984937	-0.126232
5	YY1AP1_chr1-155640778_4753	-0.217673	-0.209735	-0.205865	-0.193855	-0.20156	-0.205636	-0.197856	-0.199924	-0.19593	-0.18054	-0.212013	-0.250959	-0.201291	-0.223431	-0.221871	-0.192398	-0.231866	-0.205805	-0.334858	-0.263102	-0.196524	-0.198217	-0.225423	-0.229761	-0.225145	-0.231401	-0.228637	-0.225963	-0.154759	-0.155872	0.999695	0.999282	1	0.91674	-0.319397	-0.338271	-0.204655	-0.218492	-0.220094	-0.193828	-0.147145	-0.158119	-0.155125	-0.131748	-0.143421	-0.28457	-0.227287	-0.208778
5	ATN1_chr12+7051907_4703	-0.199286	-0.180817	-0.179807	-0.169894	-0.175239	-0.176049	-0.181592	-0.173296	-0.166628	-0.167361	-0.200857	-0.189755	-0.177834	-0.166299	-0.2075	-0.158562	-0.193416	-0.16171	-0.184479	-0.18248	-0.178968	-0.177745	-0.211451	-0.224375	-0.224829	-0.220103	-0.218016	-0.211494	-0.145396	-0.138151	1	0.998142	0.999695	0.918982	-0.274208	-0.306275	-0.200446	-0.223502	-0.228785	-0.214905	-0.133028	-0.142695	-0.134324	-0.121325	-0.13737	-0.213788	-0.233502	-0.214337
5	CDH10_chr5-25717791_1450	-0.246623	-0.244465	-0.256506	-0.252553	-0.25279	-0.256508	-0.248436	-0.248252	-0.255338	-0.242497	-0.354396	-0.245895	-0.217348	-0.24136	-0.242448	-0.231517	-0.346444	-0.221082	-0.379264	-0.294926	-0.252409	-0.364058	-0.218093	-0.232431	-0.226927	-0.226496	-0.218091	-0.211204	-0.176893	-0.17752	0.998142	1	0.999282	0.91568	-0.359373	-0.384774	-0.232951	-0.244335	-0.256648	-0.219615	-0.14089	-0.144577	-0.143141	-0.126154	-0.130863	-0.342674	-0.319329	-0.286911
6	TAF6L_chr11+62545979_8029	0.131259	0.129997	0.122244	0.0873239	0.104345	0.104526	0.0889105	0.0898225	0.0833509	0.0214067	-0.231143	0.32251	0.250618	0.322284	0.281979	0.214972	0.239688	0.200377	0.2568	0.306429	0.293817	0.258454	0.517968	0.511309	0.518851	0.503252	0.503093	0.5265	0.749947	0.738881	-0.306275	-0.384774	-0.338271	-0.344318	0.955064	1	0.243739	0.22219	0.202131	0.216989	0.419654	0.39751	0.401278	0.369892	0.371708	-0.233459	-0.395387	-0.341237
6	HMGA2_chr12+66281622_4100	0.0282062	0.026678	0.0128908	0.00229761	-0.00172019	-0.00663471	-0.0195064	-0.0211164	-0.0325634	-0.0896817	-0.341479	0.34733	0.260257	0.382878	0.346897	0.249986	0.261234	0.249059	0.326822	0.362937	0.329352	0.310988	0.549577	0.529175	0.527766	0.5157	0.504473	0.536798	0.704374	0.681487	-0.274208	-0.359373	-0.319397	-0.336301	1	0.955064	0.264544	0.248391	0.236093	0.245672	0.413538	0.409844	0.403367	0.378209	0.361541	-0.162557	-0.34493	-0.29747
7	LINC00221_chr14-107229475_4366	0.0353467	0.049457	0.0362462	0.0549402	0.0343381	0.0290613	0.0172058	0.0294818	0.0171596	-0.0299301	-0.209018	0.0748564	-0.0373291	-0.0351856	0.0122472	-0.0168378	-0.0375761	-0.0408966	-0.0475837	-0.0425591	-0.0487498	-0.0901768	0.45471	0.448612	0.454527	0.453236	0.493746	0.504007	-0.180519	-0.172061	-0.223502	-0.244335	-0.218492	-0.241584	0.248391	0.22219	0.992198	1	0.987115	0.976195	0.0323511	-0.0147857	-0.0227055	-0.00175917	-0.014368	-0.27379	-0.266717	-0.2803
7	KMT2A_chr11+118353236_3244	0.0227011	0.0138851	0.00552821	-0.00131424	0.00920789	0.00906973	0.000460039	-0.0044669	-0.0107504	-0.0489892	-0.195784	0.0720003	-0.0226179	-0.0158021	0.0206553	-0.00989107	-0.00557806	-0.0151838	-0.00651724	-0.0183463	-0.0438226	-0.0618174	0.43193	0.42403	0.423971	0.426189	0.46641	0.473659	-0.190902	-0.18856	-0.228785	-0.256648	-0.220094	-0.226089	0.236093	0.202131	0.989057	0.987115	1	0.992692	0.0209005	-0.00609428	-0.00868809	0.00696887	-0.00319367	-0.317071	-0.309358	-0.321555
7	CEP95_chr17+62512806_2956	0.00473785	-0.00649217	-0.0141853	-0.0213499	-0.0108525	-0.0111824	-0.0193193	-0.0246365	-0.0316812	-0.0677827	-0.223301	0.0867006	-0.00676429	-0.0115625	0.0463815	0.0237766	0.00575872	-0.0176193	-0.0135479	-0.015181	-0.0443944	-0.0659463	0.42866	0.420623	0.416162	0.423653	0.457543	0.469611	-0.186908	-0.183806	-0.214905	-0.219615	-0.193828	-0.230293	0.245672	0.216989	0.985006	0.976195	0.992692	1	0.0373178	-0.00292746	0.00771184	0.0210443	0.00433251	-0.251802	-0.233373	-0.289653
7	DAD1_chr14-22925955_2663	0.0403603	0.0413731	0.0321312	0.0264471	0.0347128	0.0349432	0.0175043	0.0208273	0.0126017	-0.0380162	-0.229255	0.117976	0.0117842	0.0101717	0.0560542	0.0633105	0.0111402	-0.000672624	-0.0165482	-0.0035976	-0.0199094	-0.0395728	0.457513	0.451147	0.451203	0.455442	0.492352	0.501999	-0.195977	-0.185292	-0.200446	-0.232951	-0.204655	-0.233116	0.264544	0.243739	1	0.992198	0.989057	0.985006	0.0693109	0.0242551	0.0215137	0.030454	0.0209527	-0.331867	-0.291704	-0.306977
8	HMGA2_chr12+66335883_3823	0.413089	0.383105	0.370182	0.306723	0.342279	0.343759	0.324046	0.318943	0.295578	0.256426	0.0946102	0.593041	0.558759	0.568871	0.520385	0.547609	0.525265	0.514144	0.53159	0.542019	0.486228	0.46313	0.689961	0.692109	0.688839	0.679548	0.658293	0.642974	-0.0153378	-0.0328859	-0.134324	-0.143141	-0.155125	-0.223003	0.403367	0.401278	0.0215137	-0.0227055	-0.00868809	0.00771184	0.989224	0.988004	1	0.977733	0.983657	-0.321006	-0.388981	-0.391003
8	PAPOLA_chr14-97012219_3633	0.398159	0.365763	0.350005	0.297655	0.324873	0.324886	0.306906	0.301717	0.273095	0.225417	0.0437997	0.574494	0.541895	0.547738	0.503893	0.54188	0.50665	0.494284	0.50183	0.523331	0.47866	0.440784	0.707838	0.714272	0.710017	0.703467	0.683812	0.656308	0.0143659	-0.00630988	-0.133028	-0.14089	-0.147145	-0.196912	0.413538	0.419654	0.0693109	0.0323511	0.0209005	0.0373178	1	0.977892	0.989224	0.99014	0.97954	-0.419838	-0.457594	-0.460314
8	TPM3_chr1-154134932_3563	0.363125	0.326393	0.311948	0.26896	0.288322	0.28795	0.277035	0.264598	0.2393	0.201005	0.0274215	0.56942	0.551194	0.565756	0.507812	0.536236	0.498032	0.488537	0.50853	0.513568	0.454308	0.444581	0.685477	0.690505	0.684553	0.676465	0.653461	0.622139	0.0139975	-0.0171289	-0.121325	-0.126154	-0.131748	-0.229956	0.378209	0.369892	0.030454	-0.00175917	0.00696887	0.0210443	0.99014	0.967387	0.977733	1	0.966951	-0.455779	-0.43618	-0.404052
8	CLASP2_chr3-33637991_3095	0.394637	0.360202	0.349063	0.284845	0.32237	0.321977	0.311793	0.29704	0.276458	0.244738	0.0624068	0.570896	0.528452	0.563739	0.491072	0.533791	0.505432	0.504128	0.510669	0.525312	0.474732	0.443084	0.707097	0.708198	0.706577	0.683645	0.66956	0.658214	-0.00837701	-0.0323868	-0.142695	-0.144577	-0.158119	-0.24478	0.409844	0.39751	0.0242551	-0.0147857	-0.00609428	-0.00292746	0.977892	1	0.988004	0.967387	0.970126	-0.420703	-0.393896	-0.369749
8	ZGPAT_chr20-62348512_2867	0.448329	0.409629	0.401599	0.324732	0.370894	0.377974	0.358849	0.349377	0.33007	0.293311	0.141208	0.523555	0.506144	0.513858	0.453123	0.484382	0.465441	0.462361	0.455774	0.467654	0.400777	0.403716	0.668878	0.670527	0.676165	0.661164	0.642214	0.626913	-0.0302894	-0.0514981	-0.13737	-0.130863	-0.143421	-0.247614	0.361541	0.371708	0.0209527	-0.014368	-0.00319367	0.00433251	0.97954	0.970126	0.983657	0.966951	1	-0.319755	-0.423488	-0.389953
8	ATF6B_chr6+32089784_1567	-0.458199	-0.418396	-0.417547	-0.409139	-0.412321	-0.416362	-0.453357	-0.414949	-0.414003	-0.450353	-0.460074	-0.345963	-0.25895	-0.326185	-0.195641	-0.333689	-0.3567	-0.356358	0.340966	-0.526447	-0.638922	-0.460415	-0.387429	-0.369317	-0.377303	-0.377706	-0.347064	-0.400523	-0.358224	-0.332198	-0.276281	-0.393611	-0.270814	-0.094134	-0.239634	-0.297525	-0.229426	-0.198576	-0.27707	-0.243976	-0.359094	-0.375994	-0.319245	-0.38361	-0.354159	0.89116	0.956033	0.983487
8	IL12RB1_chr19-18160574_1433	-0.376032	-0.378444	-0.372727	-0.372526	-0.371194	-0.37361	-0.370456	-0.374459	-0.375559	-0.366344	-0.447556	-0.546633	-0.321114	-0.28004	-0.187179	-0.24243	-0.439417	-0.360987	-0.105495	-0.441752	-0.278044	-0.283298	-0.276087	-0.276439	-0.306467	-0.30347	-0.288858	-0.320045	-0.338893	-0.337751	-0.233502	-0.319329	-0.227287	-0.0984937	-0.34493	-0.395387	-0.291704	-0.266717	-0.309358	-0.233373	-0.457594	-0.393896	-0.388981	-0.43618	-0.423488	0.983356	1	0.982177
8	TSGA10IP_chr11-65711920_1111	-0.384583	-0.387425	-0.382452	-0.384196	-0.381266	-0.383582	-0.381267	-0.3813	-0.383188	-0.369866	-0.452122	-0.255794	-0.169209	-0.242492	-0.33648	-0.268552	-0.326111	-0.184809	-0.205135	-0.487467	-0.396019	-0.357784	-0.296317	-0.305209	-0.334148	-0.327683	-0.306968	-0.358961	-0.268189	-0.267882	-0.214337	-0.286911	-0.208778	-0.126232	-0.29747	-0.341237	-0.306977	-0.2803	-0.321555	-0.289653	-0.460314	-0.369749	-0.391003	-0.404052	-0.389953	0.937718	0.982177	1
8	ICAM3_chr19+10448417_809	-0.448116	-0.432589	-0.426816	-0.433579	-0.421884	-0.424706	-0.421724	-0.417412	-0.41099	-0.39841	-0.479068	-0.540869	-0.290139	-0.324313	-0.45332	-0.359143	-0.325247	-0.380139	-0.506663	-0.504458	-0.819756	-0.573591	-0.47834	-0.479472	-0.492753	-0.427739	-0.482711	-0.503261	-0.236946	-0.23489	0.0617126	-0.130615	0.103726	0.299995	-0.285046	-0.309714	-0.419792	-0.387157	-0.437163	-0.439037	-0.313133	-0.325198	-0.281376	-0.288639	-0.356153	0.876549	0.93776	0.972732
8	STX12_chr1+28141508_664	-0.53405	-0.534462	-0.526816	-0.522483	-0.524589	-0.523492	-0.523056	-0.526735	-0.52244	-0.512531	-0.469974	-0.675866	-0.40484	-0.33098	-0.454294	-0.34715	-0.36407	-0.542031	-0.187317	-0.589768	-0.471405	-0.66575	-0.405486	-0.424573	-0.430975	-0.433578	-0.417848	-0.435407	-0.367109	-0.408913	0.066195	-0.224332	0.0367901	0.170391	-0.338322	-0.41784	-0.421155	-0.419595	-0.380705	-0.373898	-0.551345	-0.470311	-0.473713	-0.488535	-0.540335	0.73477	0.831516	0.924482
8	SLC35E1_chr19+16673638_626	-0.316412	-0.321072	-0.313834	-0.321644	-0.315055	-0.315061	-0.315	-0.315712	-0.315263	-0.308968	-0.345451	-0.425971	-0.209948	-0.32313	-0.305397	-0.284305	-0.468261	-0.288947	-0.147586	-0.563111	-0.662266	-0.666667	-0.271524	-0.280991	-0.298279	-0.287533	-0.275799	-0.353392	-0.24018	-0.232715	-0.213788	-0.342674	-0.28457	-0.250748	-0.162557	-0.233459	-0.331867	-0.27379	-0.317071	-0.251802	-0.419838	-0.420703	-0.321006	-0.455779	-0.319755	1	0.983356	0.937718
8	DAD1_chr14+22875616_212	-0.525391	-0.534029	-0.519022	-0.517108	-0.520189	-0.517397	-0.516255	-0.516285	-0.514317	-0.506845	-0.501347	-0.428366	-0.427746	-0.41534	-0.444663	-0.505252	-0.40096	-0.281119	-0.432601	-0.654654	#DIV/0!	#DIV/0!	-0.41734	-0.439517	-0.450793	-0.442353	-0.431894	-0.483156	-0.34118	-0.346408	0.0509409	0.00454733	0.104915	0.428838	-0.394115	-0.483793	-0.449992	-0.448223	-0.426341	-0.386497	-0.656278	-0.825727	-0.575625	-0.757862	-0.539901	0.817035	0.891938	0.908315
9	NOSIP_chr19-50057454_1520	-0.214963	-0.206186	-0.20751	-0.196213	-0.199554	-0.195489	-0.195704	-0.197048	-0.188211	-0.18546	-0.168716	-0.242256	-0.215275	-0.242649	-0.262761	-0.309753	-0.178684	-0.222043	-0.208013	-0.345264	-0.282208	-0.271589	-0.215423	-0.220219	-0.218949	-0.231775	-0.224412	-0.211776	-0.17634	-0.18059	0.942985	0.962332	0.944099	0.937878	-0.268531	-0.298589	-0.332568	-0.210024	-0.188159	-0.191916	-0.31802	-0.131096	-0.161195	-0.152345	-0.151345	-0.125761	-0.0383923	-0.0202122
9	TESPA1_chr12-55375549_1086	-0.287915	-0.253567	-0.260647	-0.23475	-0.249684	-0.251366	-0.267448	-0.248706	-0.239962	-0.239781	-0.186894	-0.204401	-0.177079	-0.238905	-0.220756	-0.164738	-0.250499	-0.11868	-0.173117	-0.241216	-0.21819	-0.334899	-0.203497	-0.212492	-0.200403	-0.211738	-0.207822	-0.217597	-0.232512	-0.216555	0.993642	0.98713	0.991329	0.845315	-0.283299	-0.304639	-0.176485	-0.225101	-0.228506	-0.216712	-0.139379	-0.157814	-0.150502	-0.138889	-0.132178	-0.275541	-0.291287	-0.315725
9	SMIM14_chr4+39633615_857	-0.247917	-0.257104	-0.268159	-0.235149	-0.260311	-0.255202	-0.26118	-0.2581	-0.260067	-0.274344	-0.245867	-0.36806	-0.294164	-0.574368	-0.59927	-0.673726	-0.323275	-0.398598	-0.991241	-1	-0.944911	-0.884615	-0.240951	-0.234147	-0.229143	-0.237745	-0.225854	-0.230722	-0.216945	-0.217105	0.946242	0.95639	0.945386	0.958029	-0.361035	-0.394374	-0.558108	-0.370134	-0.30851	-0.283845	-0.404837	-0.172541	-0.2009	-0.182726	-0.156813	-0.517116	-0.467538	-0.28124
9	CSNK1G3_chr5+123058504_741	-0.213381	-0.206586	-0.207329	-0.188042	-0.20128	-0.202586	-0.194944	-0.196993	-0.195564	-0.186818	-0.206562	-0.373365	-0.245415	-0.453999	-0.362011	-0.209615	-0.246715	-0.199202	-0.280562	-0.349968	-0.229097	-0.0209157	-0.259222	-0.268986	-0.26867	-0.273409	-0.262811	-0.25996	-0.124799	-0.127366	0.992088	0.988753	0.991127	0.961669	-0.437076	-0.42383	-0.328047	-0.42992	-0.418512	-0.327981	-0.244125	-0.298162	-0.341286	-0.256376	-0.175514	-0.331412	-0.289861	-0.308683
9	ANKRD13D_chr11-67059660_682	-0.268961	-0.264163	-0.262189	-0.252657	-0.261774	-0.26005	-0.257173	-0.254846	-0.25323	-0.248916	-0.274004	-0.359057	-0.281726	-0.333351	-0.340744	-0.216685	-0.573721	-0.26906	-0.588833	-0.61573	-0.340773	-0.569752	-0.23141	-0.240593	-0.232945	-0.240784	-0.250956	-0.252174	-0.172425	-0.2182	0.989518	0.984894	0.987935	0.967116	-0.368671	-0.412044	-0.256363	-0.388239	-0.335382	-0.259469	-0.151432	-0.169751	-0.179749	-0.167378	-0.171746	-0.414425	-0.453137	-0.490226
9	HMGA2_chr12-66260475_591	-0.257862	-0.25471	-0.265538	-0.255867	-0.264542	-0.268235	-0.263707	-0.259686	-0.270031	-0.274554	-0.509799	-0.559144	-0.388148	-0.425155	-0.593956	-0.277709	-0.835766	-0.229109	-0.699559	-0.954261	-0.512837	0.5	-0.211785	-0.223544	-0.217807	-0.21322	-0.218568	-0.243437	-0.075934	-0.125604	0.988	0.98537	0.987243	0.0481884	-0.344593	-0.353847	-0.273682	-0.385454	-0.36989	-0.337615	-0.186304	-0.237665	-0.303329	-0.15141	-0.0713513	-0.335026	-0.441956	-0.383281
9	MTPN_chr7+135645285_485	-0.296481	-0.277546	-0.295458	-0.26401	-0.289939	-0.300498	-0.29019	-0.285766	-0.294777	-0.291757	-0.40633	-0.463976	-0.386736	-0.310788	-0.272407	-0.263723	-0.351956	-0.0881654	-0.230292	-0.300652	-0.247832	0.979958	-0.217197	-0.252034	-0.221942	-0.254489	-0.245776	-0.245931	-0.130561	-0.150465	0.983592	0.973312	0.979802	0.820464	-0.299448	-0.372999	-0.299237	-0.423833	-0.37253	-0.329417	-0.197412	-0.236353	-0.272592	-0.139409	-0.113632	-0.416065	-0.362036	-0.489462
10	ZNF141_chr4-348921_2945	0.1251	0.0930382	0.0772507	0.0587096	0.0622436	0.0605413	0.0489082	0.0439163	0.0174904	-0.0305429	-0.166589	0.77133	0.771116	0.703001	0.748005	0.72778	0.734865	0.726235	0.703374	0.697362	0.583647	0.646067	0.645486	0.643155	0.615372	0.635842	0.60369	0.568206	-0.0139218	-0.0261046	-0.148891	-0.17146	-0.180331	-0.20996	0.484275	0.473617	0.139559	0.0879269	0.090838	0.120211	0.795476	0.767824	0.784289	0.770017	0.747864	-0.471502	-0.567837	-0.480912
10	HMGA2_chr12+66346019_1869	0.137201	0.12118	0.109673	0.0825059	0.104395	0.100723	0.0909313	0.0857696	0.0701323	0.0213118	-0.143502	0.677912	0.705662	0.65547	0.68384	0.629695	0.696156	0.665552	0.566514	0.63726	0.538374	0.572614	0.563895	0.560678	0.550257	0.538434	0.527174	0.505571	-0.0454508	-0.0456598	-0.164814	-0.204387	-0.19945	-0.199717	0.434107	0.446822	0.151676	0.111813	0.0903281	0.103909	0.674415	0.648092	0.660984	0.6504	0.645145	-0.43837	-0.558333	-0.550864
10	ADARB1_chr21-46593474_1246	0.127232	0.116188	0.0978629	0.0958495	0.0811904	0.0808984	0.0681004	0.0737655	0.0508995	0.00353484	-0.136801	0.676974	0.699608	0.61978	0.675617	0.627156	0.655712	0.638384	0.581222	0.61442	0.486759	0.557076	0.572243	0.564463	0.548157	0.563232	0.533005	0.487738	0.0291849	0.0145168	-0.149995	-0.182916	-0.181237	-0.272134	0.458269	0.471131	0.130545	0.0776813	0.0651392	0.0949954	0.703186	0.649382	0.682666	0.688453	0.654111	-0.542653	-0.594104	-0.631655
10	FAM133A_chrX-92935822_963	0.152089	0.130268	0.117816	0.0990854	0.10736	0.1111	0.093917	0.0926801	0.0744775	0.0195879	-0.0991012	0.650122	0.707477	0.572092	0.66805	0.609627	0.660306	0.620309	0.589246	0.592574	0.46591	0.556094	0.568949	0.565288	0.537386	0.573744	0.539905	0.499995	-0.0334691	-0.0266044	-0.215366	-0.301473	-0.295244	-0.180287	0.396089	0.431158	0.129748	0.0771176	0.0929271	0.10783	0.631985	0.581876	0.630522	0.604055	0.593878	-0.584103	-0.617249	-0.574061
11	IFT74_chr9+26964778_3614	0.124022	0.0967199	0.0758272	0.0544222	0.0632533	0.0580303	0.0488781	0.042695	0.0155779	-0.0250753	-0.188398	0.686116	0.684338	0.610426	0.643593	0.621382	0.628113	0.624361	0.599859	0.579978	0.437318	0.536277	0.690208	0.680815	0.655486	0.669208	0.636809	0.608583	-0.00790606	-0.0192784	-0.155024	-0.189278	-0.193113	-0.2108	0.514182	0.491773	0.144475	0.100268	0.0943122	0.121323	0.786934	0.765793	0.773856	0.763538	0.749645	-0.411654	-0.540055	-0.463721
11	HMGA2_chr12+66346174_2528	0.117443	0.0960379	0.0784117	0.0446919	0.0623433	0.0551839	0.0457849	0.0417896	0.0162733	-0.0318351	-0.214109	0.842965	0.817962	0.807656	0.806798	0.800971	0.806418	0.784499	0.735326	0.799032	0.722411	0.725525	0.653136	0.646128	0.621644	0.625971	0.604945	0.582302	0.0703185	0.0525023	-0.17631	-0.218427	-0.207498	-0.24052	0.579157	0.546454	0.183482	0.130052	0.129407	0.143776	0.834691	0.833916	0.844695	0.808182	0.79234	-0.405321	-0.580632	-0.514791
11	GPR174_chrX+78421555_2207	0.327787	0.303629	0.289369	0.214719	0.262063	0.263766	0.244559	0.239438	0.217225	0.165614	-0.0527593	0.688411	0.648906	0.671088	0.666916	0.64916	0.64486	0.624238	0.583547	0.638871	0.577562	0.56011	0.752166	0.751678	0.744089	0.734539	0.727932	0.715095	-0.0945448	-0.109724	-0.212049	-0.228636	-0.229039	-0.265052	0.477956	0.466667	0.330058	0.27232	0.282886	0.283891	0.87822	0.878391	0.886665	0.845648	0.856993	-0.266097	-0.312189	-0.370522
11	KANSL1L_chr2+211028971_1815	0.254913	0.225811	0.209088	0.157464	0.185487	0.192118	0.16924	0.162929	0.143287	0.0867433	-0.130828	0.77388	0.743027	0.704439	0.726402	0.716229	0.711716	0.684672	0.643143	0.713061	0.631216	0.643448	0.687251	0.683371	0.665824	0.676984	0.65986	0.639658	-0.0536445	-0.0626094	-0.185242	-0.197608	-0.208731	-0.23016	0.508451	0.511465	0.372031	0.309948	0.32363	0.326912	0.836317	0.814482	0.839319	0.794349	0.808409	-0.339622	-0.417944	-0.41431
11	PACS1_chr11-65871493_900	0.0744196	0.0448397	0.0326381	0.00508393	0.0169608	0.0167393	0.000447374	-0.000879803	-0.0272523	-0.086597	-0.273192	0.718898	0.694461	0.670173	0.696812	0.679681	0.702589	0.685047	0.659206	0.690099	0.644228	0.621962	0.620635	0.629894	0.605496	0.620388	0.606102	0.560446	0.0701594	0.0560294	-0.272987	-0.34452	-0.272521	-0.210174	0.580821	0.59022	0.243106	0.20131	0.204969	0.217577	0.734296	0.707609	0.727033	0.683619	0.681708	-0.472689	-0.532155	-0.533807
12	HCG4_chr6-29754777_2111	0.322911	0.29214	0.269152	0.241239	0.238481	0.233058	0.235006	0.224886	0.192469	0.152054	-0.0643596	0.441785	0.439452	0.404426	0.385843	0.401812	0.373732	0.337756	0.349534	0.351747	0.277062	0.255881	0.869517	0.873545	0.858554	0.859662	0.842712	0.809211	0.00595376	-0.0178639	-0.168439	-0.18123	-0.193953	-0.284659	0.478735	0.479576	0.135124	0.104857	0.0901405	0.109083	0.877319	0.875824	0.86221	0.866981	0.834078	-0.390754	-0.470387	-0.447422
12	HMGA2_chr12+66337929_1180	0.185231	0.150935	0.123747	0.129232	0.10204	0.0905629	0.0944061	0.0896145	0.0493977	0.0241642	-0.187142	0.642269	0.574311	0.599518	0.539516	0.583703	0.524938	0.564135	0.546632	0.556407	0.512827	0.498021	0.690657	0.698596	0.67881	0.684807	0.663901	0.623561	0.0206109	-0.0121818	-0.198154	-0.203224	-0.24154	-0.255326	0.425466	0.40368	-0.0343542	-0.0134011	-0.0565961	-0.0461396	0.876774	0.872098	0.857481	0.863904	0.795569	-0.471885	-0.515999	-0.399898
	Supplementary Data 1 shows top vector integration sites and multicopy clones identified in P1, P3, P4 and P6 by VIS frequency correlation. Detailed information is also provided as Supplemental Data in excel document.
[truncated: 22 more columns]
