# Supplementary material for: Lentivector cryptic splicing mediates increase in CD34+ clones expressing truncated HMGA2 in human X-linked severe combined immunodeficiency
Source: Nat Commun. 2022 Jun 28;13:3710. doi: 10.1038/s41467-022-31344-x (PMC9240040; doi:10.1038/s41467-022-31344-x)
Supplement: Supplementary file 4 — Supplementary Dataset 2 [file 41467_2022_31344_MOESM4_ESM.xlsx]

## Sheet: Table
Table S2. Fusion Transcripts by vector gene trapping of targeted genes in iPS clones. VIS that are in the same orientation of gene and inside introns are highlighted, which is expected to be terminated.
iPSclones subjected to RNAseq	VIS	OUT/Intron/Exon	Proviral Orientation / Gene Orientation	same orientation	RNAseq identified GeneTrap	observed fusion transcripts upstream exons	observed fusion transcripts downstream cHS4 Vector-bp224
10/11/21/26	HMGA2(chr12+66327484)	intron	+/+	Same	HMGA2 Exon3	AAACGGCCAAGAGGCAGACCTAGGAAATGG	GTGTCTGCAGGCTCAAAGAGCAGCGAGAAGCGTT
	CCDC101(chr16-28588950)	intron	-/+	reverse
	CDKAL1(chr6+21048330)	intron	+/+	Same	CDKAL1	CAAAAGAGTAGTGGATTTTCTGAAAGAGAA	GTGTCTGCAGGCTCAAAGAGCAGCGAGAAGCGTT
	DIP2A(chr21+47931106)	intron	+/+	Same	DIP2A Exon7	TTGTGGATGATTTTGAGGAATTGTTGGAAG	GTGTCTGCAGGCTCAAAGAGCAGCGAGAAGCGTT
	MARK3(chr14+103866754)	intron	+/+	Same	MARK3, Exon1, and also hidden Exon in intron 1	CCAACGGTGAATGAACGAGACACTGAAAAC CTTGTAAACCTGATTCTTCTCATGTGGGAG	GTGTCTGCAGGCTCAAAGAGCAGCGAGAAGCGTT GTGTCTGCAGGCTCAAAGAGCAGCGAGAAGCGTT
	NRTN(chr19+5812281)	Intron	+/+	Same	NRTN Exon1.	CACTGACGGGTAGTCCGGCGCCCACAGCAG	GTGTCTGCAGGCTCAAAGAGCAGCGAGAAGCGTT
	PARN(chr16+14652221)	intron	+/-	reverse
	SPPL3(chr12+121246774)	intron	+/-	reverse
	STAG3(chr7+99783923)	intron	+/+	Same	STAG3 Exon5	ACTTTTTCATCCAATCTTGCGGATGTAAAG	GTGTCTGCAGGCTCAAAGAGCAGCGAGAAGCGTT
	ZNF586(chr19-58292195)	out	-/+	reverse	Not expected since it is outside this gene: Vector trapped another gene ZNF552 Exon2 chr19-58324661, skip exon3, 32,466bp upstream of IS, also another hidden Exon 3' to ZNF552	TGGAGAACCTGGCACTTATGTCCTCCCTGG CAGCAAGCGCAGAGCCAAACAGCCAGGCAG	GTGTCTGCAGGCTCAAAGAGCAGCGAGAAGCGTT GTGTCTGCAGGCTCAAAGAGCAGCGAGAAGCGTT
10/11/	TALDO1(chr11-758954)	exon	-/+	reverse
17	HMGA2(chr12+66249148)	intron	+/+	Same	HMGA2 Exon3	AAACGGCCAAGAGGCAGACCTAGGAAATGG	GTGTCTGCAGGCTCAAAGAGCAGCGAGAAGCGTT
	ACACA(chr17+35624498)	intron	+/-	reverse
	CHSY1(chr15-101690556)	out	-/-	Same
	CTSS(chr1-150731112)	intron	-/-	Same	not detected due to low expression in iPS cells
	DEDD2(chr19-42711507)	intron	-/-	Same	DEDD2 Exon4	GACCTTCCTCTGAAGGCAAAGTGACCTGTG	GTGTCTGCAGGCTCAAAGAGCAGCGAGAAGCGTT
	INPP5B(chr1+38352834)	intron	+/-	reverse
	SLC7A5(chr16-87899252)	intron	-/-	Same	SLC7A5 Exon1	CAGCCAAGCTCGTGGCCTGCCTCTGCGTGC	GTGTCTGCAGGCTCAAAGAGCAGCGAGAAGCGTT
	TEP1(chr14+20872943)	intron	+/-	reverse
	TMEM187(chrX+153254921)	out	+/+	Same
	TUBA1A(chr12-49598267)	out	-/-	Same
	ZNF638(chr2-71613861)	intron	-/+	reverse
18	HMGA2(chr12+66308146)	intron	+/+	Same	HMGA2 Exon3	AAACGGCCAAGAAAACGGCCAAGAGGCAGACCTAGGAAATGG-GTGTCTGCAGGCTCAAAGAGCAGCGAGAAGCGTTGGCAGACCTAGGAAATGG	GTGTCTGCAGGCTCAAAGAGCAGCGAGAAGCGTT
	BAIAP2L2(chr22-38487560)	intron	-/-	Same	BAIAP2L2 Exon7	TCCAACACCTTCCTGCAGTTCTTCGGCCGG	GTGTCTGCAGGCTCAAAGAGCAGCGAGAAGCGTT
	LOC554223(chr6-29754777)	out	-/+	reverse
20	USP28(chr11+113712165)	intron	+/-	reverse
	UBE2G1(chr17-4246338)	intron	-/-	Same	UBE2G1 Exon1, also another hidden Exon in intron1	CGGCACTGCTACTGCGAAGACAGCTGGCAG GGGCGGAAGGGACCGGCCCTGGCGGGATAG	GTGTCTGCAGGCTCAAAGAGCAGCGAGAAGCGTT GTGTCTGCAGGCTCAAAGAGCAGCGAGAAGCGTT
	MPHOSPH9(chr12+123645319)	intron	+/-	reverse
	GOSR1(chr17+28827327)	intron	+/+	Same	GOSR1 Exon6, and also Exon6+13bp intron, another SA	ATTTTTGAAAGAACATGACCACCTTCGAAA CATGACCACCTTCGAAAGTAGGTATTGAAT	GTGTCTGCAGGCTCAAAGAGCAGCGAGAAGCGTT GTGTCTGCAGGCTCAAAGAGCAGCGAGAAGCGTT
22/23	no VIS
Supplementary Data 2 shows Fusion Transcripts created by vector gene trapping of targeted genes in inducible pluripotent stem clones. VIS that are in the same orientation of gene and inside introns are highlighted and expected to result in premature termination. An excel document of the table is attached as Supplemental Data.
